# Supplementary material for: Exercise, Mediterranean Diet Adherence or Both during Pregnancy to Prevent Postpartum Depression—GESTAFIT Trial Secondary Analyses
Source: Int J Environ Res Public Health. 2022 Nov 4;19(21):14450. doi: 10.3390/ijerph192114450 (PMC9657805; doi:10.3390/ijerph192114450)
Supplement: Supplementary file 1 [file ijerph-19-14450-s001.zip]

Archive with 1 entries (1 files):
- ijerph-1982652-supplementary.pdf
